# Supplementary material for: BKS-112, a Selective Histone Deacetylase 6 Inhibitor, Suppresses Triple-Negative Breast Cancer Cells via AKT/mTOR Pathway
Source: Antioxidants (Basel). 2025 Oct 28;14(11):1291. doi: 10.3390/antiox14111291 (PMC12649169; doi:10.3390/antiox14111291)
Supplement: Supplementary file 1 [file antioxidants-14-01291-s001.zip]

Archive with 1 entries (1 files):
- antioxidants-3905284-supplementary.tiff
